# Supplementary material for: Evidence of transovarial transmission of Chikungunya and Dengue viruses in field-caught mosquitoes in Kenya
Source: PLoS Negl Trop Dis. 2020 Jun 19;14(6):e0008362. doi: 10.1371/journal.pntd.0008362 (PMC7329127; doi:10.1371/journal.pntd.0008362)
Supplement: S1 Table — NS = Not Specified. (XLSX) [file pntd.0008362.s001.xlsx]

## Sheet: Paper Edited
Detection of TOT in field-collected mosquitoes
Reference	Year of study	Geographical Region	Virus	Serotype	Mosquito species	Life stage	Sex	TOT Shown?
Angel B, et al., 2008	2006-2007	Rajasthan, India	DENV	NS	Aedes aegypti	Larvae		Yes
					Aedes albopictus	Larvae
					Aedes vittatus	Larvae
Angel B, et al., 2016	2010-2013	Rajasthan, India	DENV	NS	Aedes aegypti	Adults (reared)		Yes
Arunchalam N, et al., 2008	2003-2004	Chennai, Tamil Nadu, India	DENV	2 and 3	Aedes aegypti	Adults	Both	Yes
Cecillo SG, et al., 2015	2011-2013	Minas Gerais, Brazil	DENV	2	Aedes aegypti	Larvae		Yes
					Aedes albopictus	Larvae
Cruz LC, et al., 2015		Mato Grosso, Brazil	DENV	4	Aedes aegypti	Larvae	Both	Yes
da Costa CF, et al., 2017	2013 - 2014	Amazon Basin, Brazil	DENV	1-4	Aedes aegypti	Larvae		Yes
de Figueiredo MLG, et al., 2010	1999-2005	Brazil	DENV	3	Aedes albopictus	Larvae		Yes
Dutta P, et al., 2015	2013	Guwahati, Assam, India	DENV	2	Aedes aegypti	Larvae		Yes
						Adults	Both
Guedes DR, et al., 2010	2010	Recife, Brazil	DENV	1-3	Aedes aegypti	Adults (reared)		Yes
Günther J, et al., 2007	2005	Oaxaca, Mexico	DENV	2-4	Aedes aegypti	In-cage born mosquitoes		Yes
Gutierrez-Bugallo G, et al., 2017		Havana, Cuba	DENV	3	Aedes aegypti	Larvae and pupae		Yes
Hull B, et al., 1984	1982-1983	Trinidad	DENV	4	Aedes aegypti	eggs and larvae		Yes
Jain J, et al., 2016	2012	Delhi and Haryana, India	CHIKV		Aedes aegypti	Larvae	Both	Yes
						Pupae	Both	Yes
						Wild adults fed in a lab	Female	Yes
Khin MM and Than KA, 1983	1978-1980	Rangoon, Myanmar	DENV	2	Aedes aegypti	Larvae		Yes
Lutomiah J, et al., 2016	2013 - 2014	Kenya	DENV	2	Aedes aegypti	Adults	Male	Yes
						Larvae
Martinez NE, et al., 2014	2011	Acapulco, Mexico	DENV	1	Aedes aegypti	Adults	Both	Yes
Martins VEP, et al., 2012	2007-2009	Ceará, Brazil	DENV	2	Aedes aegypti	Larvae		Yes
			DENV	2 and 3	Aedes albopictus	Larvae
Rohani A, et al., 2014	2008-2009	Malaysia	DENV	NS	Aedes aegypti	Larvae		Yes
					Aedes albopictus	Larvae
Serufo JC, et al., 1993	1993	Minas Gerais, Brazil	DENV	1	Aedes albopictus	Larvae		Yes
Thavara U, et al., 2005	2005	Southern Provinces, Thailand	DENV	2-4	Aedes aegypti	Adults	Both	Yes
				2-3	Aedes albopictus	Adults	Both
Thavara U, et al., 2009	2008-2009	Southern Provinces, Thailand	CHIKV		Aedes aegypti	Adults	Both	Yes
					Aedes albopictus	Adults	Both
Thenmozhi V, et al., 2000	1997-1999	Vellore District, Tamil Nadu, India	DENV	NS	Aedes aegypti	Adults (wild)	Male	Yes
					Aedes aegypti	Adults (reared)	Male	Yes
					Aedes aegypti	Adults (reared)	Female	No
Thongrungkiat S, et al., 2011	2007-2008	Bangkok, Thailand	DENV	NS	Aedes aegypti	Adults (reared)		Yes
Thongrungkiat S, et al., 2012	2007-2008	Bangkok, Thailand	DENV	1-4	Aedes aegypti	Adults (reared)	Both	Yes
Velandia-Romero M, et al., 2017	2015	Bogotá, Colombia	DENV	1-4	Aedes aegypti	Larvae and pupae		Yes
Zeidler JD, et al., 2008	2006-2007	Boa Vista, Roraima, Brazil	DENV	1-4	Aedes aegypti	Larvae		Yes
Experimental
Author	Year of study	Geographical Region	Virus	Serotype	Mosquito species	Life stage	Sex	TOT Shown?
Agarwal A, et al., 2014	2005-2006	Gwailor district, Madhya Pradesh, India	CHIKV		Aedes aegypti	Larvae		Yes
					Aedes aegypti	Adults (reared)
Buckner EA, Alto BA, and Lounibos LP, 2014	2010	Florida, USA	DENV	1	Aedes aegypti	Larvae		Yes
					Aedes albopictus	Larvae
Chen WJ, et al., 1990		China	DENV	1	Aedes aegypti	Larvae		Yes
Chompoosri J, et al., 2016		Thailand	CHIKV		Aedes aegypti	Larvae		Yes
					Aedes albopictus	Larvae
Ciota AT, et al., 2017		New York, USA	ZiKV		Aedes aegypti	Larvae		Yes
					Aedes albopictus	Larvae
Hailin Z, et al., 1993		China	CHIKV		Aedes aegypti	Larvae and Adults		Yes
					Aedes albopictus	Larvae and Adults	Both
Honório NA, et al., 2019	2015	Rio de Janeiro, Brazil	CHIKV		Aedes albopictus	Larvae		Yes
		Florida, USA			Aedes albopictus	Larvae
Joshi V, et al., 2002		India	DENV	3	Aedes aegypti	Successive generations		Yes
Li C, et al., 2017	2016	Beijing, China	ZIKV		Aedes aegypti	Eggs		Yes
Marvale M, et al., 2010		India	CHIKV		Aedes aegypti	Adults	Male	Yes
Reese SM, et al., 2009		Colorado, USA	LACV		Aedes triseriatus	Successive generations		Yes
Rosen L, et al., 1983	1983	Hawaii, USA	DENV	1-4	Aedes aegypti	Adults (reared)		Yes
					Aedes albopictus	Adults (reared)
Tesh RB and Shroyer DA, 1980	1980	Hawaii, USA	SA		Aedes albopictus	Adults (reared)		Yes
Wasinpiyamongkol L, et al., 2003		Bangkok, Thailand	DENV	2	Aedes aegypti	Successive generations		Yes
Wong H, et al., 2016		Malaysia	CHIKV		Aedes aegypti	Eggs		Yes
Zytoon EM, El-Belbasi HI, and Matsumura T., 1993			CHIKV		Aedes albopictus	Larvae		Yes
